# Supplementary material for: Genomics Assisted Ancestry Deconvolution in Grape
Source: PLoS One. 2013 Nov 11;8(11):e80791. doi: 10.1371/journal.pone.0080791 (PMC3823699; doi:10.1371/journal.pone.0080791)
Supplement: Table S1 — A list of the 127 accessions from the USDA grape germplasm collection considered “hybrid” in the current study based on their positions along PC1 and associated cultivar name for these accessions from the USDA Germplasm Resources Information Network (GRIN) database. (XLS) [file pone.0080791.s005.xls]

## Sheet: 128_hyb_props
cultivar name	USDA ID	proportion vinifera
(V56-33)	DVIT_1848	0.493543
035-23	DVIT_1810	0.710686
333_Em_4x_(foex_4x)	DVIT_1676	0.497421
Agwam	DVIT_2630	0.532319
Alicante_Ganzin	DVIT_3155	0.750754
AN5-74	DVIT_2591	0.700346
b_41-47_M31	DVIT_1875	0.595652
Bertille-seyve_5563	DVIT_169	0.333271
Big_Brown_F560	DVIT_2580	0.351366
Black_Damascus	DVIT_355	0.288033
Burgaw	DVIT_2628	0.498713
Chatauqua	DVIT_31	0.310006
Choultu_White	DVIT_2909	0.639598
CN1-90	DVIT_2572	0.60987
Concord_Sport	DVIT_40	0.308713
Corbeau	DVIT_696	0.545244
Criolla_Negra	DVIT_1091	0.515516
Cynthiana	DVIT_43	0.278986
Everglade__F272	DVIT_2581	0.342319
Hayes	DVIT_66	0.298373
Hicks	DVIT_69	0.308713
Honey_Dew	DVIT_71	0.293203
Hybrid_Pardes	DVIT_1990	0.518101
i_8-13_M31	DVIT_1947	0.276401
I-167-034	DVIT_2554	0.269938
I-167-048	DVIT_2559	0.25572
Jackson_Sel._number3	DVIT_2916	0.45606
Joannes-seyve_23-416	DVIT_197	0.481911
Khawngi	DVIT_2919	0.528441
King	DVIT_81	0.308713
Kuhlmann_187-1	DVIT_213	0.514224
Kuhlmann_188-2	DVIT_214	0.547829
Kuhlmann_191-1	DVIT_215	0.516809
Lady	DVIT_87	0.523271
Louisiana	DVIT_94	0.313883
Marengo_(P._205)	DVIT_455	0.531026
Mathiasz_Y_Ne_number40	DVIT_457	0.492251
Mcpike	DVIT_102	0.306128
Mureto	DVIT_854	0.688713
NA	PI_597295.02	0.254428
Himrod	PI_588095.02	0.638305
Bertille Seyve 2862	PI_597226.02	0.423747
Bertille Seyve 2667	PI_588244.02	0.415992
Bertille Seyve 3408	PI_597146.02	0.475448
Couderc 299-35	PI_588241.02	0.713271
NA	PI_588247.02	0.401775
Alexander	PI_594349.02	0.529734
Shimek	PI_588675.02	0.264768
NA	PI_588185.02	0.750754
Ontario	PI_588074.04	0.412115
Vignoles (Ravat 51)	PI_181481.02	0.492251
Lucile	PI_588283.02	0.281571
Wheeler	PI_597172.02	0.307421
NA	PI_588436.02	0.510346
Melody	PI_597229.02	0.59953
Pinard (Kuhlmann 191-1)	PI_215419.02	0.518101
Marechal Joffre (Kuhlmann 187-1)	PI_588254.02	0.511638
Seyve Villard 5-276	PI_588309.02	0.378509
Sugar Plum	PI_597228.02	0.458645
Seyve-Villard 5-267	PI_597244.02	0.46123
Glenfeld	PI_597203.02	0.308713
Golden Muscat	PI_588111.04	0.657693
Diamond	PI_588120.02	0.410822
Fredonia	PI_597098.04	0.263475
Diamond 4X	GVIT_1591.02	0.40953
Bertille Seyve 2758	PI_279505.02	0.365584
Concord	PI_588077.15	0.308713
Suffolk Red	PI_597242.04	0.644768
NA	PI_597298.02	0.660278
NA	PI_597293.02	0.251843
Suffolk Red	PI_597242.06	0.643475
Chambourcin (Johannes Seyve 26-205)	PI_588075.02	0.558169
Vidal Blanc (Vidal 256)	PI_200684.02	0.63055
Schuyler	PI_588099.09	0.723611
NA	PI_597294.02	0.26606
NA	PI_237621.02	0.492251
Leon Millot (Kuhlmann 194-2)	PI_588112.02	0.511638
Niagara Seedless	PI_588151.02	0.45606
Concord	PI_588077.17	0.308713
Niagara	PI_588106.04	0.454768
NA	PI_597292.02	0.263475
Albany Surprise 4X	GVIT_1587.02	0.528441
Cayuga White (GW 3)	PI_588079.02	0.536196
NA	DVIT_2180	0.269938
Athens	PI_588158.02	0.43021
Alden	PI_588102.02	0.673203
Chancellor (Seibel 7053)	PI_588072.02	0.373339
Aramon Rupestris Ganzin 1	PI_588092.02	0.488373
Winchell	PI_588130.02	0.42504
Baco 37-16	PI_188588.03	0.576264
Gladwin 113	PI_588169.02	0.726196
Catawba	PI_588070.02	0.511638
Marechal Foch (Kuhlmann 188-2)	PI_588107.02	0.497421
Baco Noir (Baco 1)	PI_594334.02	0.494836
Concord Seedless	PI_588101.02	0.25055
NA	DVIT_2099	0.603407
Vergennes	PI_588128.02	0.515516
number2	DVIT_1361	0.549121
number580	DVIT_1411	0.481911
Olmo_(035-64)	DVIT_1816	0.668033
Olmo_(U67-64)	DVIT_1704	0.527149
Olmo_(U68-2)	DVIT_1705	0.493543
Olmo_(U68-53)	DVIT_1711	0.269938
Olmo_(U69-11)	DVIT_1716	0.467693
Olmo_(U69-30)	DVIT_1718	0.307421
Olmo_(U69-37)	DVIT_1717	0.370754
Olmo_(U69-50)	DVIT_1719	0.559462
Olmo_H24-36_Or_37	DVIT_1349	0.503883
Ozark	DVIT_119	0.395312
Perbos_205	DVIT_2144	0.584019
Pocklington	DVIT_124	0.677081
Pulliat	DVIT_128	0.488373
Reflex_(RF5)	DVIT_2704	0.677081
Rofar_Vidor	DVIT_2258	0.516809
Rx_41-1	DVIT_1731	0.4664
Siewiernyi	DVIT_2686	0.64089
Skiathopoulo	DVIT_957	0.735244
Suffolk_Red	DVIT_1315	0.642183
Suffolk_Red	DVIT_1128	0.644768
Thelma	DVIT_168	0.532319
Triumphant	DVIT_2720	0.341026
Unknown_vinifera_Cultivar	DVIT_2564	0.589189
Van_Buren	DVIT_1129	0.267353
Venus_(seedless)	DVIT_1130	0.611162
Vignoles	DVIT_2741	0.494836
Woodsprite	DVIT_2578	0.351366
Wyoming	DVIT_162	0.288033
